# Supplementary material for: Ancestral Stories of Ghanaian Bimoba Reflect Millennia-Old Genetic Lineages
Source: PLoS One. 2013 Jun 12;8(6):e65690. doi: 10.1371/journal.pone.0065690 (PMC3680464; doi:10.1371/journal.pone.0065690)
Supplement: Table S2 — Y-STR data used in this study. (CSV) [file pone.0065690.s003.csv]

	'DYS456'	'DYS389CD'	'DYS390'	'DYS389AB'	'DYS458'	'DYS19'	'DYS393'	'DYS391'	'DYS439'	'DYS635'	'DYS392'	'GATA_H4'	'DYS437'	'DYS438'	'DYS448'
1	14	13	21	18	18	15	13	11	11	22	11	12	14	11	21
2	14	13	21	18	18	15	13	11	11	22	11	12	14	11	21
3	14	13	21	18	18	15	13	11	11	22	11	12	14	11	21
4	14	13	21	18	18	15	13	11	11	22	11	12	14	11	21
5	14	13	21	18	18	15	13	11	11	22	11	12	14	11	21
6	14	13	21	18	18	15	13	11	11	22	11	12	14	11	21
7	14	13	21	18	18	15	13	11	11	22	11	12	14	11	21
8	14	13	21	18	18	15	13	11	11	22	11	12	14	11	21
9	17	13	21	18	19	16	14	10	11	22	11	11	14	11	20
10	17	13	21	18	19	15	14	10	11	22	11	11	14	11	20
11	17	13	21	18	19	15	14	10	11	22	11	11	14	11	20
12	17	13	21	18	19	15	14	10	11	22	11	11	14	11	20
13	17	13	21	18	19	15	14	10	11	22	11	11	14	11	20
14	17	13	21	18	19	15	14	10	11	22	11	11	14	11	20
15	17	13	21	18	19	15	14	9	11	22	11	11	14	11	20
16	17	13	21	18	19	15	14	10	11	22	11	11	14	11	20
17	17	13	21	17	19	15	14	10	11	22	11	11	14	11	20
18	17	13	21	18	19	15	14	10	11	23	11	11	14	11	20
19	14	14	21	18	17	15	13	10	12	22	11	11	14	11	21
20	17	13	21	18	19	15	14	10	11	23	11	11	14	11	20
21	17	13	21	18	19	15	14	10	12	23	11	11	14	11	20
22	17	13	21	18	19	15	14	10	12	23	11	11	14	11	20
23	17	13	21	18	19	15	14	10	12	23	11	11	14	11	20
24	17	13	21	18	19	15	14	10	12	23	11	11	14	11	20
25	17	13	21	18	19	15	14	10	12	23	11	11	14	11	20
26	17	13	21	18	19	15	14	10	12	23	11	11	14	11	20
27	14	13	21	18	17	15	13	10	12	22	11	11	14	11	21
28	17	13	21	18	19	15	14	10	12	23	11	11	14	11	20
29	17	13	21	18	19	15	14	10	12	23	11	11	14	11	20
30	17	13	21	18	19	15	14	10	12	23	11	11	14	11	20
31	17	13	21	18	19	15	14	10	12	23	11	11	14	11	20
32	17	13	21	18	19	15	14	10	12	23	11	11	14	11	20
33	17	13	21	18	19	15	14	10	12	23	11	11	14	11	20
34	17	13	21	18	18	15	14	10	11	23	11	11	14	11	20
35	17	13	21	18	19	15	14	10	11	23	11	11	14	11	20
36	17	13	21	18	18	15	14	10	11	23	11	11	14	11	20
37	17	13	21	18	19	15	14	10	11	23	11	11	14	11	20
38	17	13	21	18	19	15	14	10	11	23	11	11	14	11	20
39	17	13	21	18	19	15	14	10	11	23	11	11	14	11	20
40	17	13	21	18	18	15	14	10	11	23	11	11	14	11	20
41	16	13	21	18	18	15	14	10	11	23	11	11	14	11	20
42	17	13	21	18	17	15	14	10	11	23	11	11	14	11	20
43	17	13	21	18	17	15	14	10	11	23	11	11	14	11	20
44	17	13	21	18	18	15	14	10	11	23	11	11	14	11	20
45	17	13	21	18	18	15	14	10	11	23	11	11	14	11	20
46	17	13	21	18	18	15	14	10	11	23	11	11	14	11	20
47	17	13	21	17	19	15	14	10	11	22	11	11	14	11	20
48	17	13	21	17	19	15	14	10	11	22	11	11	14	11	20
49	16	13	21	17	19	15	14	10	11	22	11	11	14	11	20
50	16	13	21	17	19	15	14	10	11	22	11	11	14	11	19
51	17	13	21	17	19	15	14	10	11	22	11	11	14	11	20
52	17	13	21	17	19	15	14	10	11	22	11	11	14	11	20
53	17	13	21	17	19	15	14	10	11	22	11	11	14	11	20
54	17	13	21	17	19	15	14	10	11	22	11	11	14	11	20
55	17	13	21	17	19	15	14	10	11	22	11	11	14	11	20
56	17	13	21	17	19	15	14	10	11	22	11	11	14	11	20
57	17	13	21	17	19	15	14	10	11	22	11	11	14	11	20
58	17	13	21	17	19	15	14	10	11	22	11	11	14	11	20
59	17	13	21	17	19	15	14	10	11	22	11	11	14	11	20
60	17	13	21	17	19	15	14	10	11	22	11	11	14	11	20
61	17	13	21	17	19	15	14	10	11	22	11	11	14	11	20
62	17	13	21	17	19	15	14	10	11	22	11	11	14	11	20
63	17	13	21	17	19	15	14	10	11	22	11	11	14	11	20
64	17	13	21	17	19	15	14	10	11	22	11	11	14	11	20
65	17	13	21	17	19	15	14	10	11	22	11	11	14	11	20
66	17	13	21	17	19	15	14	10	11	22	11	11	14	11	20
67	17	13	21	17	20	15	14	10	11	22	11	11	14	11	20
68	17	13	21	17	19	15	14	10	11	22	11	11	14	11	20
69	17	13	21	17	19	15	14	10	11	22	11	11	14	11	20
70	17	13	21	17	19	15	14	10	11	22	11	11	14	11	20
71	17	13	21	17	19	15	14	10	11	22	11	11	14	11	20
72	17	13	21	17	19	15	14	10	11	22	11	11	14	11	20
73	17	13	21	17	19	15	14	10	11	22	11	11	14	11	20
74	17	13	21	17	19	15	14	10	11	22	11	11	14	11	20
75	16	13	24	16	17	14	13	11	12	23	13	12	15	12	19
76	17	13	21	17	19	15	14	10	11	22	11	11	14	11	20
77	17	13	21	17	19	15	14	10	11	22	11	11	14	11	20
78	14	14	21	18	17	15	13	10	12	22	11	11	14	11	21
79	14	14	21	18	17	15	13	10	12	22	11	11	14	11	21
80	14	14	21	18	17	15	13	10	12	22	11	11	14	11	21
81	14	14	21	18	17	15	13	10	12	21	11	11	14	11	21
82	14	14	21	18	17	15	13	10	12	21	11	11	14	11	21
83	17	13	21	17	19	15	14	10	11	22	11	11	14	11	20
84	17	13	21	17	19	15	14	10	11	22	11	11	14	11	20
85	17	13	21	17	18	15	14	10	11	22	11	11	14	11	20
86	17	13	21	17	19	15	14	10	11	22	11	11	14	11	20
87	17	13	21	17	19	15	14	10	11	22	11	11	14	11	20
88	17	13	21	17	19	15	14	10	11	22	11	11	14	11	20
89	17	13	21	17	19	15	14	10	11	22	11	11	14	11	20
90	17	13	21	17	19	15	14	10	11	22	11	11	14	11	20
91	17	13	21	17	19	15	14	10	11	22	11	11	14	11	20
92	14	14	21	18	17	15	13	10	12	22	11	11	14	11	21
93	14	14	21	18	17	15	13	10	12	22	11	11	14	11	21
94	14	14	21	18	17	15	13	10	12	22	11	11	14	11	21
95	14	14	21	18	17	15	13	10	12	22	11	10	14	11	21
96	14	14	21	18	17	15	13	10	12	22	11	11	14	11	21
97	14	14	21	18	17	15	13	10	12	22	11	11	14	11	21
98	14	14	21	18	17	15	13	10	12	22	11	11	14	11	21
99	14	14	21	18	17	15	13	10	12	22	11	11	14	11	21
100	14	14	21	18	17	15	13	10	12	22	11	11	14	11	21
101	14	14	21	18	17	15	13	10	12	22	11	11	14	11	21
102	14	14	21	18	17	15	13	10	12	22	11	11	14	11	21
103	14	14	21	18	17	15	13	10	12	22	11	11	14	11	21
104	14	14	21	19	17	15	13	10	12	22	11	11	14	11	21
105	14	14	21	19	17	15	13	10	12	22	11	11	14	11	21
106	14	14	21	19	17	15	13	10	12	22	11	11	14	11	21
107	14	14	21	19	17	15	13	10	12	22	11	11	14	11	21
108	14	14	21	19	17	15	13	10	12	22	11	11	14	11	21
109	14	14	21	19	17	12	13	10	12	22	11	11	14	11	21
110	14	14	21	18	17	15	13	10	12	22	11	11	14	11	21
111	14	14	21	19	17	15	13	10	12	22	11	11	14	11	21
112	14	14	21	18	17	15	13	10	12	22	11	11	14	11	21
113	14	14	21	18	17	15	13	10	12	22	11	11	14	11	21
114	14	14	21	18	17	15	13	10	12	22	11	11	14	11	21
115	14	14	21	18	17	15	13	10	12	22	11	11	14	11	21
116	14	14	21	18	17	15	13	10	12	22	11	11	14	11	21
117	14	14	21	18	17	15	13	10	12	22	11	11	14	11	21
118	14	14	21	18	17	15	13	10	12	22	11	11	14	11	21
119	14	14	21	18	17	15	13	10	12	22	11	11	14	11	21
120	14	14	21	18	17	15	13	10	12	22	11	11	14	11	21
121	14	14	21	18	17	15	13	10	12	22	11	11	14	11	21
122	14	14	21	18	17	15	13	10	12	22	11	11	14	11	21
123	14	14	21	18	17	15	13	10	12	22	11	11	14	11	21
124	14	14	21	18	17	15	13	10	12	22	11	11	14	11	21
125	14	14	21	18	17	15	13	10	12	22	11	11	14	11	21
126	14	14	21	18	17	15	13	10	12	22	11	11	14	11	21
127	14	14	21	18	17	15	13	10	12	22	11	11	14	11	21
128	14	14	21	18	17	15	13	10	12	22	11	11	14	11	21
129	14	14	21	18	17	15	13	10	12	22	11	11	14	11	21
130	14	14	21	18	17	15	13	10	12	22	11	11	14	11	21
131	16	13	21	18	16	16	14	11	12	21	11	11	14	11	21
132	16	13	21	18	16	16	14	11	12	21	11	11	14	11	21
133	16	13	21	18	16	16	14	11	12	21	11	11	14	11	21
134	14	14	21	18	17	15	13	10	12	22	11	11	14	11	21
135	14	14	21	18	17	15	13	10	12	22	11	11	14	11	21
136	14	14	21	18	17	15	13	10	12	22	11	11	14	11	21
137	14	14	21	18	17	15	13	10	11	22	11	11	14	11	21
138	14	14	21	18	17	15	13	10	11	22	11	11	14	11	21
139	14	14	21	18	17	15	13	10	12	22	11	11	14	11	21
140	14	14	21	18	17	15	13	10	11	22	11	11	14	11	21
141	14	14	21	18	17	15	13	10	11	22	11	11	14	11	21
142	14	14	21	18	17	15	13	10	12	22	11	11	14	11	21
143	14	14	21	18	17	15	13	10	12	22	11	11	14	11	21
144	14	14	21	18	17	15	13	10	12	22	11	11	14	11	21
145	14	14	21	18	17	15	13	10	11	22	11	11	14	11	21
146	14	14	21	18	17	15	13	10	11	22	11	11	14	11	21
147	14	14	21	18	17	15	13	10	11	22	11	11	14	11	21
148	14	14	21	18	17	15	13	10	12	22	11	11	14	11	21
149	14	14	21	17	17	15	13	10	12	22	11	11	14	11	21
150	14	14	21	17	17	15	13	10	12	22	11	11	14	11	21
151	14	14	21	17	17	15	13	10	12	22	11	11	14	11	21
152	14	14	21	17	17	15	13	10	12	22	11	11	14	11	21
153	14	14	21	18	17	15	13	10	11	22	11	11	14	11	21
154	14	14	21	18	17	15	13	10	11	22	11	11	14	11	21
155	17	13	21	18	16	16	14	11	12	21	11	11	14	11	21
156	17	13	21	18	16	16	14	11	12	21	11	11	14	11	21
157	17	13	21	18	16	16	14	11	12	21	11	11	14	11	21
158	17	13	21	18	16	16	14	11	12	21	11	11	14	11	21
159	14	14	21	18	17	15	13	10	12	22	11	11	14	11	21
160	14	14	21	18	17	15	13	10	12	22	11	11	14	11	21
161	14	14	21	18	17	15	13	10	12	22	11	11	14	11	21
162	14	14	21	18	17	15	13	10	12	22	11	11	14	11	21
163	14	14	21	18	17	15	13	10	12	22	11	11	14	11	21
164	14	14	21	18	17	15	13	10	12	22	11	11	14	11	21
165	16	13	21	18	16	16	14	11	12	21	11	11	14	11	21
166	16	13	21	18	16	16	14	11	12	21	11	11	14	11	21
167	16	13	21	18	16	16	14	11	12	21	11	11	14	11	21
168	16	13	21	18	16	16	14	11	12	21	11	11	14	11	21
169	16	13	21	17	16	16	14	11	13	21	11	11	14	11	21
170	16	13	21	18	16	16	14	11	12	21	11	11	14	11	21
171	14	13	21	18	17	15	13	10	12	22	11	11	14	11	21
172	14	13	21	18	17	15	13	10	12	22	11	11	14	11	21
173	14	13	21	18	17	15	13	10	12	22	11	11	14	11	21
174	14	14	21	18	17	15	13	10	12	22	11	11	14	11	21
175	14	13	21	18	17	15	13	10	12	22	11	11	14	11	21
176	14	14	21	18	17	15	13	10	12	22	11	11	14	11	21
177	14	14	21	18	17	15	13	10	12	22	11	11	14	11	21
178	14	14	21	18	17	15	13	10	12	22	11	11	14	11	21
179	14	14	21	18	17	15	13	10	12	22	11	11	14	11	21
180	14	14	21	18	17	15	13	10	12	22	11	11	14	11	21
181	14	14	21	18	17	15	13	10	12	22	11	11	14	11	21
182	14	14	21	18	17	15	13	10	12	22	11	11	14	11	21
183	14	14	21	18	17	15	13	10	12	22	11	11	14	11	21
184	14	14	21	18	17	15	13	10	12	22	11	11	14	11	21
185	14	14	21	17	17	15	13	10	12	21	11	11	14	11	21
186	14	14	21	17	17	15	13	10	12	22	11	11	14	11	21
187	14	14	21	17	17	15	13	10	12	22	11	11	14	11	21
188	14	14	21	18	17	15	13	10	12	22	11	11	14	11	21
189	14	14	21	18	17	15	13	10	12	22	11	11	14	11	21
190	14	14	21	18	17	15	13	10	12	22	11	11	14	11	21
191	14	14	21	18	17	15	13	10	12	22	11	11	14	11	21
192	14	14	21	18	17	15	13	10	12	22	11	11	14	11	21
193	14	14	21	18	17	15	13	10	12	22	11	11	14	11	21
194	14	13	21	18	17	15	13	10	12	22	11	11	14	11	21
195	14	14	21	18	17	15	13	10	11	22	11	11	14	11	21
196	14	13	21	18	17	15	13	10	12	22	11	11	15	11	21
197	16	13	21	18	16	16	14	11	12	21	11	11	14	11	21
198	16	13	21	18	16	16	14	11	12	21	11	11	14	11	21
199	14	14	21	18	17	15	13	11	12	22	11	11	14	11	21
200	14	14	21	18	17	15	13	11	12	22	11	11	14	11	21
201	17	13	21	18	19	15	14	10	11	21	11	11	14	11	20
202	14	14	21	17	17	15	13	10	12	22	11	11	14	11	21
203	16	13	21	18	16	16	14	11	12	21	11	11	14	11	21
204	15	12	21	17	17	16	14	10	12	20	11	11	14	11	21
205	15	12	21	17	17	16	14	10	12	20	11	11	14	11	21
206	15	12	21	17	17	16	14	10	12	20	11	11	14	11	21
207	15	12	21	17	17	16	14	10	12	20	11	11	14	11	21
208	15	12	21	17	17	16	14	10	12	20	11	11	14	11	21
209	14	14	21	18	17	15	13	10	12	22	11	11	14	11	21
210	15	12	21	17	17	16	14	10	12	20	11	11	14	11	21
211	14	14	21	18	17	15	13	10	11	22	11	11	14	11	21
212	14	14	21	18	17	15	13	10	12	22	11	11	14	11	21
213	14	14	21	18	17	15	13	10	12	22	11	11	14	11	21
214	14	14	21	18	17	15	13	10	12	22	11	11	14	11	21
215	14	14	21	19	17	15	13	10	12	22	11	11	14	11	21
216	14	14	21	18	17	15	13	10	12	22	11	11	14	11	21
217	14	14	21	18	17	15	13	10	12	22	11	11	14	11	21
218	14	14	21	18	17	15	13	10	12	22	11	11	14	11	21
219	14	14	21	18	17	15	13	10	12	22	11	11	14	11	21
220	14	14	21	18	18	15	13	10	12	22	11	11	14	11	21
221	14	14	21	18	17	15	13	10	12	22	11	11	14	11	21
222	14	14	21	18	17	15	13	10	12	22	11	11	14	11	21
223	14	14	21	18	17	15	13	10	12	22	11	11	14	11	21
224	14	13	21	18	17	15	13	10	12	22	11	11	14	11	21
225	14	13	21	18	17	15	13	10	12	22	11	11	14	11	21
226	14	14	21	18	17	15	13	10	12	22	11	11	14	11	21
227	14	14	21	18	17	15	13	10	12	22	11	11	14	11	21
228	14	14	21	18	17	15	13	10	12	22	11	11	14	11	21
229	14	14	21	18	17	15	13	10	12	22	11	11	14	11	21
230	14	14	21	18	17	15	13	10	12	22	11	11	14	11	21
231	14	14	21	18	16	15	13	10	12	22	11	11	14	11	21
232	15	12	21	17	17	16	14	10	12	20	11	11	14	11	21
233	15	12	21	17	17	16	14	10	12	20	11	11	14	11	21
234	15	12	21	17	17	16	14	10	12	20	11	11	14	11	21
235	15	12	21	17	17	16	14	10	12	20	11	11	14	11	21
236	15	12	21	17	17	16	14	10	12	20	11	11	14	11	21
237	15	12	21	17	17	16	14	10	12	20	11	11	14	11	21
238	15	12	21	17	17	16	14	10	12	20	11	11	14	11	21
239	14	14	21	18	17	15	13	10	12	22	11	11	14	11	21
240	14	14	21	18	17	15	13	10	12	22	11	11	14	11	21
241	14	14	21	18	17	15	13	10	12	22	11	11	14	11	21
242	14	14	21	18	17	15	13	10	12	22	11	11	14	11	21
243	14	14	21	18	17	15	13	10	12	22	11	11	14	11	21
244	14	14	21	18	17	15	13	10	12	22	11	11	14	11	21
245	14	14	21	18	17	15	13	10	12	22	11	11	14	11	21
246	14	14	21	18	17	15	13	10	12	22	11	11	14	11	21
247	15	14	21	18	17	16	13	10	12	22	11	11	14	11	21
248	14	14	21	18	17	15	13	10	12	22	11	11	14	11	21
249	14	14	21	18	17	15	13	10	12	22	11	11	14	11	21
250	14	14	21	18	17	15	13	10	12	22	11	11	14	11	21
251	14	14	21	18	17	15	13	10	12	22	11	11	14	11	21
252	14	14	21	18	17	15	13	10	12	22	11	11	14	11	21
253	14	14	21	18	17	15	13	10	12	22	11	11	14	11	21
254	14	14	21	17	17	15	13	10	12	22	11	11	14	11	21
255	14	14	21	18	17	15	13	10	12	22	11	11	14	11	21
